# Supplementary material for: Evaluation of Acridine Orange Staining for a Semi-Automated Urinalysis Microscopic Examination at the Point-of-Care
Source: Diagnostics (Basel). 2019 Sep 18;9(3):122. doi: 10.3390/diagnostics9030122 (PMC6787640; doi:10.3390/diagnostics9030122)
Supplement: Supplementary file 1 [file diagnostics-09-00122-s001.zip]

Archive with 3 entries (3 files):
- Automated Algorithm.pdf
- Example Image Set.zip
- Table S1.pdf
